# Supplementary material for: Enhanced Oral Efficacy of Semaglutide via an Ionic Nanocomplex with Organometallic Phyllosilicate in Type 2 Diabetic Rats
Source: Pharmaceutics. 2024 Jun 30;16(7):886. doi: 10.3390/pharmaceutics16070886 (PMC11280289; doi:10.3390/pharmaceutics16070886)
Supplement: Supplementary file 1 [file pharmaceutics-16-00886-s001.zip]

Archive with 1 entries (1 files):
- pharmaceutics-3041582-supplementary.pdf
